# Supplementary material for: Sleep duration has a limited impact on the prevalence of menstrual irregularities in athletes: a cross-sectional study
Source: PeerJ. 2024 Feb 16;12:e16976. doi: 10.7717/peerj.16976 (PMC10875987; doi:10.7717/peerj.16976)
Supplement: Supplemental Information 1 [file peerj-12-16976-s001.csv]

Energy	Protein	Fat	CHO	Ca	Fe	VitaminA	VitaminB1	VitaminB2	VitaminC	Fiber	age	height	BW	BF	BMI	state	trait	sleep	MenstralCycle	SLEEP
2178.089133	101.929	99.4846	210.5806533	528.7586667	10.95733333	804.413	1.40286	1.364668	116.4406667	15.1949	22	161	52	20	20.06095444	52	54	6	Irregular	Normal
1802.836533	84.1983	50.90316667	239.1323	820.9918333	11.44873333	640.5733333	1.295073333	1.93121	65.383	8.547833333	21	166.5	52	18	18.75749623	48	44	8	Normal	Normal
2107.736133	66.21986667	54.1952	321.4636533	167.1086667	6.523	210.0996667	1.48522	0.699848	43.73333333	8.917	22	167	51	18	18.28677973	46	39	6.5	Normal	Normal
2545.635533	114.1012067	82.17151333	321.43562	576.5806667	9.935866667	592.5766667	1.184646667	1.742732	150.7686667	16.83766667	21	155	45.8	17.5	19.06347555	62	67	7	Normal	Normal
2857.226067	141.5918733	98.53058	329.5640867	651.311	14.85301333	1269.945467	2.113070667	2.133658667	160.4217333	19.5375	22	155	45	17	18.73048907	54	66	6.5	Normal	Normal
2922.258867	140.4888	112.9004	315.1824467	620.2946667	18.09713333	1051.783667	1.422296667	1.931888667	140.6183333	16.84496667	22	155	44	18	18.31425598	56	61	6	Normal	Normal
1967.064233	80.60587667	75.39734	228.9856967	783.0716667	9.468896667	575.0546667	1.602325333	1.742446667	71.837	8.3	20	166	55	19	19.95935549	58	62	6	Normal	Normal
1540.386867	57.60838667	57.14770667	184.3748267	320.718	5.055906667	240.1080667	0.719058667	0.826476	53.8182	6.864466667	21	165.5	56	18	20.44523142	59	56	6	Normal	Normal
1747.15721	77.71077333	69.058452	190.3747547	461.3868333	19.44243	305.9188333	1.143621333	1.142609333	68.51386667	7.808853333	21	165.5	57	18	20.81032484	54	56	6	Normal	Normal
2191.857747	94.95966333	77.75887333	269.3364267	592.0284533	16.32865333	1014.825733	2.839103	3.057171667	169.5505667	17.29116667	21	153	54	25.4	23.06805075	39	44	6.5	Normal	Normal
2738.565667	105.0394167	95.42276667	346.76965	662.3675	12.66183333	676.4385833	1.531131667	1.547416667	144.729	19.25586667	20	156	53	24	21.77843524	45	41	6	Irregular	Normal
2607.800433	117.5306267	69.20058	366.21773	646.322	17.18981	4261.365933	1.523406667	2.499763333	305.2210333	22.27026	20	156	55	26	22.60026298	60	48	6.5	Normal	Normal
3007.923767	125.5250267	107.15622	384.52023	1138.534333	12.59472333	681.1097	1.308232667	2.212868	295.0344333	21.30886667	18	156	44	13	18.08021039	37	49	6	amenorrhoea	Normal
2518.0602	106.85064	89.32134	321.26762	968.511	18.44613333	738.055	1.691673	2.375909	245.7413333	20.5179	19	156	46.5	15	19.10749507	42	43	6	Irregular	Normal
2456.505667	96.72442	73.20698667	347.32142	983.5583333	12.50538667	517.543	1.10909	1.741276667	122.7266667	17.93566667	18	157.4	42	11.6	16.95273738	42	39	6	amenorrhoea	Normal
2940.253217	143.1287917	108.3854	345.5943033	1677.855833	15.88809167	674.8089167	2.13929	2.729533833	186.8063333	24.6646	19	157.4	42.1	10.7	16.99310104	31	31	7	amenorrhoea	Normal
2504.349911	102.3003578	69.43568667	366.90511	1002.17164	11.57852333	635.5198	1.523925667	2.088361	177.1296667	22.87992667	19	157.4	44.6	16.4	18.00219255	44	49	7	amenorrhoea	Normal
2669.3441	120.6411033	110.7325733	288.1639267	702.9336667	23.55169	890.0472333	2.275278667	2.454192667	195.2685333	15.907	19	161.5	48.2	19	18.48000077	30	34	6.5	Irregular	Normal
2159.422833	78.37349333	81.90445333	263.2933967	427.4495333	10.20938	428.3021	1.178973	0.950490667	97.16206667	9.935866667	18	156	47	17.8	19.31295201	45	51	6	Irregular	Normal
2093.0945	86.71075	72.79048667	260.5184567	651.6439333	9.064743333	660.36	1.240477	1.246194333	113.3304	13.43562	19	156	45	19.2	18.49112426	41	50	6	Irregular	Normal
1679.583333	83.2137	50.1094	218.5227667	469.3363333	13.75395	480.9425	1.406883333	1.256196667	160.4601667	16.08913333	19	156	47.9	20.1	19.68277449	34	42	6.5	Normal	Normal
2561.6457	106.7350767	104.12104	284.5246067	564.7591333	12.09323333	647.0170667	1.287298667	1.730982667	159.6939	19.76484667	20	165	52	21	19.10009183	63	67	6	Irregular	Normal
1919.4154	90.41677333	68.77404667	224.9781867	602.1587333	9.780113333	688.1411333	1.223840667	1.416652	158.8974	14.58256667	18	149	43	15.5	19.36849691	54	66	6.5	Irregular	Normal
1997.759933	87.67714533	70.06928667	246.3435787	643.1386667	9.188473333	671.0844667	1.626821	1.438921667	131.5206333	13.21142	19	149	43	15.5	19.36849691	42	50	6	Normal	Normal
1819.7656	90.60297667	59.02192	223.90098	613.4282667	9.88636	483.6004333	0.879106	1.125352667	66.6549	11.74512	19	149	44	19	19.81892708	34	49	6.5	Normal	Normal
1833.456515	69.6850875	65.70939233	230.7167882	508.396	9.586246667	413.9304667	0.973472333	1.041243667	70.87406667	9.7327	19	150	44	16	19.55555556	47	57	6	Normal	Normal
1397.553333	61.99266667	32.42233333	210.3003333	628.1233333	7.860333333	422.69	0.998	1.720433333	31.6	12.15566667	18	155	49	21	20.39542144	47	49	7	Irregular	Normal
2091.673133	64.94503	38.45888667	354.2828367	293.5540667	9.18091	156.068	0.910925333	0.975361333	35.92986667	12.75376	18	155	47	21	19.56295525	45	48	6	Irregular	Normal
1442.629733	51.33104	39.91858	215.5408867	444.2993333	6.386413333	169.7871333	0.750587333	1.120095333	51.86673333	10.44183333	18	155	50	23	20.81165453	40	36	6	Normal	Normal
2287.694633	94.76364	96.60685333	244.6057767	774.197	10.99577	454.5570333	1.519276	1.079936667	33.10443333	8.9925	19	155	50	22	20.81165453	34	28	6	Normal	Normal
1629.896667	76.24066667	33.05266667	250.9496667	794.0256667	17.738	777.51	0.953566667	1.095433333	187.7566667	15.54066667	19	155	49	20	20.39542144	32	31	6	Normal	Normal
2242.4352	81.94088333	89.27974667	266.9630133	390.8318667	10.42928333	754.3200667	1.139693333	1.502149667	123.9784	15.24614667	18	163	49.5	18	18.63073507	25	28	6	Normal	Normal
2581.026	111.4406533	87.78852	321.68165	670.7896667	11.14242	744.6242667	1.802681333	1.548312333	130.5212	15.33475333	19	163.5	49	18	18.32991985	38	38	6	Normal	Normal
2340.654	92.7653	75.36716667	304.5013333	701.8546667	15.3762	513.276	1.49427	1.360616667	86.46	18.74533333	18	163	52	20	19.57168128	49	45	6.5	Irregular	Normal
2815.410833	101.14322	117.6574733	317.2665633	800.1733333	13.29625667	525.8607333	1.677278667	1.473867333	180.4617	20.49413333	18	155.9	49.3	19.6	20.28405077	54	58	7	Irregular	Normal
3234.829367	137.2743133	121.9695933	388.05745	660.4143333	16.07977667	826.5392667	2.044224667	2.077081333	220.2206333	30.6462	18	171.3	56.2	19.5	19.15232883	38	35	6	Normal	Normal
1999.550633	72.50663333	71.63237333	251.50633	320.4380333	8.738936667	416.5136667	1.016268667	1.185618	83.37353333	13.16602	18	163.8	55	22.8	20.49910475	43	63	7.4	Normal	Normal
3394.7203	130.4786667	115.5168667	442.32979	1194.688067	25.02921333	873.9493	2.053880667	2.167956667	339.0650667	29.09196667	19	167	55	19	19.72103697	32	37	7	Normal	Normal
1682.0014	77.97243333	56.7491	208.4119933	1361.525	7.782333333	510.7381667	0.98376	1.200007333	73.71666667	11.276	19	153	53.5	22.5	22.85445769	46	45	6	Normal	Normal
2422.059833	95.48605	105.7784667	262.8563	803.0781333	12.95386667	725.7566667	1.126825	1.722926667	138.638	14.0685	22	169	56	19	19.60715661	46	46	6	Irregular	Normal
1864.918267	71.79196333	72.09158667	224.98109	728.975	9.613346667	666.6239667	0.954863667	1.471469333	113.0612333	13.17266667	19	165	53.5	19.8	19.65105601	62	53	6	Normal	Normal
2038.704133	98.7978	80.33176667	218.4282867	526.7744	7.6613	760.7626667	2.248646667	2.612004667	234.6073333	10.34566667	20	167	54.4	19.9	19.50589838	51	42	7.5	Normal	Normal
2690.2876	97.71027667	92.72050667	350.84398	510.3698333	10.5067	584.3251333	1.90246	1.604216667	142.4818667	15.3377	18	156	52	24	21.36752137	57	59	6	Irregular	Normal
2222.9489	95.25924333	82.43578	264.9008367	897.3007333	9.840616667	733.121	1.305489667	1.821383667	212.3554667	16.27271333	22	169	55.7	15	19.50211827	45	49	6	Irregular	Normal
2171.502733	95.36847667	79.13109333	260.9199667	609.7852667	7.200273333	497.6359667	2.348079667	2.762865	253.1412333	11.70116667	20	167	52.7	15.7	18.89633906	50	43	7.5	Irregular	Normal
2294.9588	112.0889667	81.984	263.98292	664.6286667	13.11393333	435.5285	1.039753333	1.703634667	85.89733333	15.61673333	18	156	52	24	21.36752137	48	56	6	Irregular	Normal
2359.015167	110.8288567	73.69916	300.5568267	515.791	12.13257	7489.6155	1.556456333	2.133829333	58.109	11.8045	20	155	45	17	18.73048907	44	58	6	Normal	Normal
2849.609533	117.9944467	113.8169367	321.3656633	591.9342	14.4601	442.076	1.887767	2.244676	161.8183333	13.20666667	22	169	56	16	19.60715661	48	51	6	Irregular	Normal
2173.801933	80.50357667	76.94015333	280.02703	399.4253333	9.883536667	250.7252	1.239746	1.410318	75.4086	12.37216667	19	166	53	15	19.23356075	59	60	6	Normal	Normal
2318.235917	89.40635	76.35368333	304.8464917	493.9945	10.33528167	340.5764167	1.158005	1.314131667	79.70575	11.51833333	21	167	52	16.6	18.64534404	39	45	7	Normal	Normal
2744.835667	118.4554667	103.1207167	319.6295833	753.8666667	13.8986	588.2391667	1.684023667	1.998106667	159.005	17.34383333	18	156.5	52	22	21.23120579	43	45	6	Irregular	Normal
1895.962933	72.97506667	65.65036667	245.4195067	533.4753333	9.475333333	423.0696667	1.055043333	1.177086	165.4496667	16.56883333	21	161	52	19	20.06095444	47	55	6	Irregular	Normal
2517.7718	103.9550767	86.46184	315.6752767	537.7693333	10.59926333	1390.961667	1.867062	1.620022	104.3566667	12.88216667	21	155	45	18	18.73048907	42	62	7	Normal	Normal
2550.423133	118.7682967	110.3336133	257.83453	872.4386667	12.32453667	877.9769333	1.249668333	1.887405	157.4802	14.45642	22	169	56	17	19.60715661	53	56	6	Irregular	Normal
2095.856967	90.44467667	89.33957667	221.3348133	738.7663333	11.52057	651.2925333	1.286908333	1.458083667	124.9474333	12.28866	19	166	54	18	19.59645812	59	53	6	Normal	Normal
2429.438667	109.4671833	89.35513333	286.2577667	597.3116667	12.9472	922.5311667	1.181661667	1.912616667	233.1133333	17.53891667	18	156.5	50.5	22.5	20.61876716	38	37	6	Irregular	Normal
3061.6586	121.1488133	111.50166	375.1092267	509.552	17.43646	1058.337933	1.494051333	2.079558667	146.9488	18.52036667	21	155	45	19	18.73048907	50	60	7	Normal	Normal
2201.101167	89.32478333	62.9568	267.8967833	560.169	9.234316667	530.1801667	2.007441667	1.943021667	178.9666667	13.6551	20	153	52	23.3	22.2136785	48	40	6	Irregular	Normal
2029.050803	87.14307533	65.30545067	262.1795977	483.2074333	8.821059	419.1161567	1.204675867	1.264625933	145.14707	12.73438333	22	169	56	17	19.60715661	51	49	6	Irregular	Normal
1765.2809	56.48625667	58.46713333	242.93058	426.1858333	21.94123667	247.7573333	1.065024	0.693764667	76.61103333	9.313833333	20	166	53	14	19.23356075	40	63	6	Normal	Normal
2212.174733	107.1957667	85.98153333	237.1091267	926.5818667	15.5768	858.9931667	2.21568	2.607987333	329.6396667	9.326966667	21	167	51.8	18.5	18.57363118	44	49	7.5	Normal	Normal
2192.702223	95.88832067	65.89943233	292.64632	630.4859333	10.04385033	573.6183333	1.4642221	1.6605461	192.6883333	16.31536667	19	156.5	50.5	21	20.61876716	34	34	6	Irregular	Normal
2753.752533	96.80699	86.18161333	380.9893567	507.2964	11.38909667	610.6514667	1.549617333	1.390615	105.3505667	17.36966667	21	155	45	19	18.73048907	35	63	6	Normal	Normal
2826.538333	111.91894	95.21739	367.62873	720.2344667	10.22810667	591.4739	1.739116667	2.216401	178.1007667	16.35364333	20	153	54.1	23.9	23.11076936	29	38	7	Normal	Normal
1967.064233	80.60587667	75.39734	228.9856967	783.0716667	9.468896667	575.0546667	1.602325333	1.742446667	71.837	8.3	20	166	55	17.5	19.95935549	53	54	7	Normal	Normal
1802.836533	84.1983	50.90316667	239.1323	820.9918333	11.44873333	640.5733333	1.295073333	1.93121	65.383	8.547833333	21	167	54	19	19.36247266	49	48	8	Normal	Normal
2315.475667	111.5566667	79.05736667	263.7981333	813.0466667	11.11683333	1080.253333	1.217086667	1.66124	134.38	15.63246667	21	161	53	20	20.44674202	49	51	6	Irregular	Normal
2545.635533	114.1012067	82.17151333	321.43562	576.5806667	9.935866667	592.5766667	1.184646667	1.742732	150.7686667	16.83766667	21	155	45	18	18.73048907	49	65	6.5	Normal	Normal
3274.486233	125.69346	90.21002	483.3352167	1134.474	14.07150333	1125.534533	1.832549333	2.295066	281.0934333	20.59366667	16	170	61	14	21.10726644	21	26	8	Normal	Normal
2663.382433	120.57243	80.10982667	347.35416	1106.498	10.96067667	561.1737667	1.758128	2.172972	90.97013333	13.4245	17	166	60	22	21.77384236	29	32	7	Irregular	Normal
1982.95	114.4723333	35.491	314.705	1588.546667	16.02	3952.483333	1.876566667	3.041133333	452.4766667	42.06233333	18	170	68.5	23.5	23.70242215	39	42	6.5	Irregular	Normal
2622.3427	105.1142233	92.94174667	323.7012733	525.045	10.10943	499.7766333	1.548657333	1.543893333	170.7334	12.5585	17	175	69	23	22.53061224	36	35	7	Normal	Normal
3010.9579	119.8229333	124.0025	338.0925433	746.6377333	11.91431667	1536.8845	2.032116667	2.168102333	157.5333333	13.17743333	21	167	64	24	22.94811574	37	51	7	Irregular	Normal
2410.041333	131.2661667	92.18066667	249.6297	317.2536667	13.07953333	562.1983333	1.8592	2.489696667	136.3433333	14.35033333	19	161.5	58	16	22.23734532	40	38	7	Normal	Normal
2720.9333	140.1365133	80.97967333	348.13209	641.4033333	20.39291	895.1187667	1.771786333	2.393754	276.4469667	22.176	20	169	66.1	24.8	23.14344736	34	47	7	Normal	Normal
3654.310767	145.5005233	104.0220133	531.8082	1710.993333	19.25516333	1703.792967	2.936217333	2.822252333	447.0574	27.08716667	16	170	60	13	20.76124567	26	27	8	Irregular	Normal
2684.359467	117.1215267	69.92213467	387.5787067	520.5383333	17.72933333	3756.128167	1.317826667	2.307357333	380.5133333	15.493	23	164	59	18	21.93634741	44	55	6.5	Irregular	Normal
1908.312933	84.3354	78.73856667	202.6425733	437.654	7.986866667	322.2085	1.21729	0.985152667	52.47333333	10.23933333	15	169	66	23	23.10843458	36	33	7	Normal	Normal
3156.6914	120.1302267	89.24588667	453.02951	793.6900667	17.59753667	428.6252	2.115282667	1.704013333	96.3051	18.91736667	18	166	58	22	21.04804761	27	30	6.5	Normal	Normal
2674.074033	120.77136	89.54302	346.48437	1393.658667	15.54133667	3237.3662	1.867452667	2.710304	263.8201	25.85176667	15	166	58	16	21.04804761	41	44	6.5	Normal	Normal
3041.284233	139.33404	97.61841333	394.31381	699.5618	13.23112333	892.0352333	2.893602	2.865706	336.5333667	22.20083333	19	170	68	24.5	23.52941176	28	38	6.5	Normal	Normal
3135.735433	123.70592	83.14895667	466.2290533	1176.907333	20.18989	1227.0274	2.178957	2.500335	214.1623667	20.86626667	17	175	66	12	21.55102041	40	54	7.5	Normal	Normal
2774.0095	99.58749333	85.83978667	383.96479	586.9990667	8.951903333	644.6362	2.154106	1.623875333	243.4851	13.3906	17	176.7	66.9	20.1	21.42658799	30	36	6.5	Normal	Normal
2498.160147	115.74665	77.975259	320.6652767	563.8046667	7.993733333	1304.9555	6.575156667	6.098747333	253.5116667	12.62776667	16	165	66	24.2	24.24242424	42	50	7	Irregular	Normal
2613.573133	116.9426333	72.14863333	368.9936733	1016.551733	10.38221333	978.2679667	1.752160667	1.578756667	173.1400667	20.64226667	16	169	64	16.5	22.40817899	41	42	7.5	Normal	Normal
3614.922067	148.9609267	90.78531	543.2849633	1601.007733	17.00569	1269.771067	2.541289	2.790796667	312.5114	23.46027	16	170	60.5	14	20.93425606	25	34	8	Normal	Normal
2350.580333	103.4092467	59.639984	344.88896	519.946	12.2182	877.1521667	1.077653333	1.556888	423.3233333	19.07933333	23	164	58	18	21.56454491	43	55	6.5	Irregular	Normal
3216.884367	136.8823867	103.6795733	426.1842433	1797.853333	18.49602333	1410.460233	2.706255333	3.056496	261.9533667	23.73833333	15	165	60	16	22.03856749	44	45	7	Normal	Normal
2544.111467	107.0484	59.84893333	383.8156867	568.9836	10.94606667	787.2711667	1.557573333	1.676118	116.897	15.66883333	19	170	67.5	24	23.35640138	28	35	7.5	Normal	Normal
2597.240333	109.11882	90.47260667	330.2512467	1012.384333	11.86640667	902.7685667	1.506718667	1.655467333	245.1568667	18.147	15	170	63	23	21.79930796	35	41	8	Normal	Normal
2146.485167	80.61723	61.36693333	306.6380033	450.1665667	9.811346667	782.8062667	1.268746333	1.218243	151.7999667	13.31473333	16	168.5	64.5	16	22.71746691	35	42	7.5	Normal	Normal
3069.993733	158.4841733	123.86968	315.6964933	674.2754667	16.58430667	5090.433733	1.412488667	2.869396	154.5772	20.14166667	20	161	63	20	24.30461788	34	34	7	Normal	Normal
3662.037833	152.2969933	112.94797	505.9454567	1475.749	18.65805333	1866.3432	2.976951	3.201618667	462.2537667	28.70313333	17	170	60	14	20.76124567	30	34	8	Normal	Normal
3233.980583	147.1320017	89.33492	456.2589567	1835.8928	16.26762833	3707.392533	2.432742667	3.782052833	264.4745167	28.2706	16	165	61	17	22.40587695	42	50	7	Normal	Normal
2339.843892	81.8659575	73.464365	330.6930367	357.4965833	7.8971775	1203.006317	1.617060333	1.250989583	115.141075	15.4524	18	176.4	68	19	21.85303449	35	33	7	Normal	Normal
2378.561867	102.64922	98.32490667	262.3925267	775.7726667	10.01557333	534.3140667	2.068975333	1.792969333	116.3662	14.71936667	15	170	64	24	22.14532872	25	37	8	Normal	Normal
2228.378433	100.1410667	69.27820333	293.4959167	729.2734667	11.48346667	440.82	0.950848333	1.766455	79.69166667	17.57716667	17	165	68	25	24.97704316	43	44	7	Irregular	Normal
3838.986233	143.19274	105.18158	570.0460033	906.5185333	18.30286333	858.9843	2.248544	1.943095333	237.4935667	38.33553333	16	167	59	12	21.1552942	32	30	7	Irregular	Normal
1882.2677	89.93538667	68.51227333	228.19821	885.8526667	10.14865667	1007.0559	1.739472	1.548932667	255.2437	26.2175	19	169	69	22	24.15881797	57	59	7	Irregular	Normal
2000.819333	95.05113333	81.90423333	212.1265	442.807	10.53693333	577.9633333	0.80212	1.13653	66.895	17.03143333	23	161	59	16	22.76146754	38	46	8.5	Normal	Normal
2370.220333	109.9453967	65.53096667	327.8008	786.7033333	12.13183333	587.7166667	1.413183333	1.60145	109.0766667	14.59933333	20	172	64	15	21.63331531	55	52	7	Normal	Normal
2518.089367	131.2997533	73.48239333	332.7656433	929.5796667	14.88499	973.2789	1.669328667	2.188736	172.1143667	29.2065	19	170	67.8	25	23.46020761	40	47	7	Normal	Normal
3110.351733	127.9470733	121.19588	362.6511533	1194.177667	16.54548	847.1388	2.236087333	2.290095333	135.0967333	16.99473333	22	167	64	14	22.94811574	45	50	7	Normal	Normal
2325.698967	119.8498167	80.49571	265.9975333	479.051	13.23555333	850.9692	1.135799	1.551142	94.4446	14.17266667	20	161	61	19.5	23.53304271	35	40	7	Normal	Normal
1641.437033	118.4676933	57.18766667	161.9257767	1200.4318	12.42547667	865.8442333	1.426214	2.530708667	129.5141667	17.71827333	21	169	63.4	20.7	22.19810231	33	46	6.5	Normal	Normal
2315.47566B1297	111.5566667	79.05736667	263.7981333	813.0466667	11.11683333	1080.253333	1.217086667	1.66124	134.38	15.63246667	21	161	52	19	20.06095444	46	57	5	Irregular	Short
1663.346667	79.22333333	61.6055	195.6371667	319.98	8.555666667	454.4433333	0.987216667	1.031283333	38.75333333	20.802	22	161	52	20	20.06095444	48	54	5	Irregular	Short
1717.9185	68.83393333	64.8716	200.06065	749.2965	9.2417	305.7508333	0.978666667	1.120388333	72.78933333	10.3004	21	166	54	17	19.59645812	46	53	5	Normal	Short
2133	79.4058	60.6	305.7	760	18.8	460	1.6	2.82	151	11.9	21	153	51.3	22.4	21.91464821	49	41	5	Normal	Short
2281.380833	112.7801	75.4492	277.9158833	1320.383667	18.18795	924.3845	1.672543333	1.65273	211.8268333	20.86733333	19	156.3	46	14	18.82954716	46	42	5	amenorrhoea	Short
2628.939833	108.8195167	107.3958667	299.3527	858.6936667	24.34671667	760.555	1.48502	1.95852	103.2156667	20.35303333	19	161.5	49	20	18.78672277	37	40	5	Normal	Short
2152.350767	92.95271	86.54438667	240.14123	647.521	10.90728667	690.6457	1.394726	1.387299667	95.50326667	16.50023333	19	156	46	21.2	18.90203813	41	42	4	Irregular	Short
2210.96227	88.403422	85.35476067	260.111471	679.6928333	10.51863567	586.31959	1.5423622	1.4381966	99.32037	15.05516667	19	164	52.5	16.5	19.51963117	62	67	5	Normal	Short
2239.5321	98.79641333	74.35171	278.25321	795.06425	11.86282667	588.8447667	1.215608	1.651635333	113.1401333	14.74216667	19	164	50.2	17.9	18.66448543	56	67	5	amenorrhoea	Short
2949.412133	121.1962667	113.5393333	339.56792	697.429	13.9348	597.6101667	1.763713333	1.811748	104.5853333	18.35253333	19	164	50.5	18	18.77602617	61	63	5	amenorrhoea	Short
2351.583733	95.58264667	62.98306	339.5112133	808.507	13.86949333	3173.6286	1.365914667	1.82374	107.9501333	22.5295	19	165	51	17	18.73278237	62	65	5.5	Irregular	Short
1506.977833	56.04658667	51.31057333	200.0460633	364.777	6.947123333	371.9299	0.794982	0.679900667	160.0633667	12.397	20	161	51	19	19.67516685	45	58	5.5	Irregular	Short
1938.410267	76.10813333	59.30646667	264.5145067	490.3388667	9.338733333	746.9293333	2.2152	1.901949333	197.9646667	14.2818	19	153.2	50.8	20.9	21.64443142	54	46	4.5	Irregular	Short
1877.664467	65.17496333	77.96147333	221.8320667	466.0542	8.580066667	656.527	1.083235667	1.138513667	56.35423333	9.923773333	19	166	53.2	12.1	19.30614022	45	54	5	Normal	Short
1555.241667	58.0905	60.83083333	192.1181667	533.6466667	7.941833333	439.2633333	0.711566667	1.056566667	170.9233333	14.94633333	20	161	52	20	20.06095444	44	61	5	Irregular	Short
1498.5507	61.28122	52.65057333	189.3914433	386.415	9.501056667	703.4369	0.839408667	1.025736	147.1300333	16.36633333	21	161	51	20	19.67516685	56	60	5	Irregular	Short
1586.899033	58.67768667	47.28704	224.2804433	310.1443333	7.64329	561.5835667	1.032285333	0.939722667	203.2467	14.5665	21	161	51	20	19.67516685	52	54	5	Irregular	Short
2133.123433	126.91576	70.25575333	236.4873967	515.5873333	12.69180333	595.6973667	1.309006	1.517714667	89.11343333	17.00676667	20	161	62	19	23.91883029	42	43	6	Normal	Short
2901.8477	152.6233533	96.59220667	344.4282767	767.7326667	19.38979	1095.943567	1.767692	2.621139333	174.6133667	21.767	21	169	65.8	23.2	23.03840902	33	46	5	Normal	Short
2732.780733	104.7557	82.16603333	376.7581267	749.08	16.71823333	530.0006667	1.48398	1.481614	84.91666667	12.6502	18	166	60	22.5	21.77384236	39	33	6	Normal	Short
2050.860733	91.94426667	51.0856	294.27166	671.3973333	9.448	414.7781667	0.947626667	1.113874	217.2033333	13.784	16	165	66	24.2	24.24242424	41	52	6	Normal	Short
2466.843867	116.9704533	82.2823	304.64746	737.4173333	9.860873333	662.8764	2.065238667	2.579242667	121.3942	14.4379	21	169	64.7	21.3	22.65326844	33	46	5	Normal	Short
2793.606517	95.68294667	96.6435	371.2974567	677.7046167	10.87563333	674.3375	1.487815	1.443609333	155.5333333	16.57008333	16	158	60	18	24.03460984	40	43	5	Irregular	Short
